# Supplementary material for: Living human lung slices for ex vivo modelling of lung cancer
Source: JCI Insight. 2025 Jul 29;10(17):e190703. doi: 10.1172/jci.insight.190703 (PMC12487671; doi:10.1172/jci.insight.190703)
Supplement: Supporting data values [file jciinsight-10-190703-s153.xlsx]

## Sheet: Figur 2C
OCR of TD-PCLS in day 1 and Day8
Day2	Day8
173.357	182.905
222.029	183.504
182.467	192.589
212.849	189.879
194.364	230.474
197.945	223.29
191.957	207.045
190.315	213.977

## Sheet: Figure 2D
Edu of CK18 positive in TD-PCLS in day 1 and Day8
Day1	Day8
0.145946	0.081081
0.070093	0.082474
0.039474	0.043478
0.081712	0.070423
0.066194	0.049442

## Sheet: Figure 2F
CK18 Tumor (Day0) and TD-PCLS after 2 days in culture
Day 0	Day 2
40.0393	21.0634
23.7467	29.2929
18.9333	38.9262

## Sheet: Figure 2G
Edu of CK18 positive in Healthy and TD-PCLS
Healthy	TD-PCLS
0.01194	0.075145
0.003003	0.064665
0	0.065298
0.003841	0.041924
0	0.052761

## Sheet: Figure 2H
Tunel of CK18 positive in Healthy and TD-PCLS
Healthy	TD-PCLS
0.038835	0.170588
0.145631	0.139785
0.026667	0.40625
0.030769	0.55
0.015385	0.095238

## Sheet: Figure 2I
OCR level in Healthy and TD-PCLS
Time (minutes)	Tumor						Healthy PCLS
1.27946	191.61	216.957	156.153	258.823	255.54		69.5155	46.1054	28.3784	105.371	43.2334
7.75566	202.604	219.192	149.906	251.852	243.411		60.5125	37.1673	23.8728	93.6915	49.7405
14.2196	222.319	221.62	151.496	249.769	241.507		64.6455	35.0196	19.2837	80.5356	46.8829
21.0234	222.818	213.114	149.446	247.317	235.965		46.338	37.3501	20.0803	77.4363	43.0422
27.4843	209.782	201.922	141.858	249.023	237.76		34.5596	36.61	17.2112	81.0675	42.8049
33.961	197.518	193.209	134.316	245.239	237.59		93.8563	45.7682	24.2715	99.9875	43.7159
40.5153	257.659	240.93	250.025	229.757	218.575		109.136	53.7654	30.1003	101.057	42.5155
46.9829	241.781	230.615	253.47	216.498	214.481		33.8481	41.0505	23.4388	96.844	43.4139
53.4538	239.347	226.642	255.915	215.819	213.55		20.6008	31.3192	17.7338	89.3869	44.6507
60.0109	213.879	211.722	209.433	225.364	223.655		29.8567	36.3278	23.3181	67.9387	37.7751
66.488	166.612	184.391	142.811	222.671	226.324		28.3644	37.7569	24.283	59.6906	28.2321
72.9633	134.473	154.991	106.648	205.211	214.45		23.1834	25.5145	21.1639	41.9453	18.7205

## Sheet: Supplemental Figure 1A
OCR level in different area of tumors from TD-PCLS
Time (minutes)	Area 1		Area 2		Area 3		Area 4		Area 5
1.27946	191.61		216.957		156.153		258.823		255.54
7.75566	202.604		219.192		149.906		251.852		243.411
14.2196	222.319		221.62		151.496		249.769		241.507
21.0234	222.818		213.114		149.446		247.317		235.965
27.4843	209.782		201.922		141.858		249.023		237.76
33.961	197.518		193.209		134.316		245.239		237.59
40.5153	257.659		240.93		250.025		229.757		218.575
46.9829	241.781		230.615		253.47		216.498		214.481
53.4538	239.347		226.642		255.915		215.819		213.55
60.0109	213.879		211.722		209.433		225.364		223.655
66.488	166.612		184.391		142.811		222.671		226.324
72.9633	134.473		154.991		106.648		205.211		214.45

## Sheet: Supplemental Figure 1B
OCR level in TD-PCLS with different thickness
200um	300um		250um	500um
202.176	173.357		194.364	195.465
212.963	222.029		197.945	201.825
243.433	182.467		191.957	189.35
	212.849		190.315	200.753
			196.149	201.721

## Sheet: Fifure 4D
Cell proportion in TD-PCLS detected with High-multiplex imaging
Tumor cells	30
Proliferating cells		12
Apoptotic cells		5
Smooth muscle cells	3
Endothelial cells	10
Macrophages	10
Granlocytes	8
CD4 T cells	9
CD8 T cells	4
Tregs	4
B cells	8
PD1	9
PD-L1	5

## Sheet: Figure 5B
Edu level in TD-PCLS treated with placebo, Nivolumab and Nivolumab+Carboplatin
Placebo	Nivolumab	Nivolumab+Carboplatin
0.044068	0.028713	0.007585
0.045054	0.026166	0.028241

[truncated: 1 more sheets: Figure 5C]
